# Supplementary material for: Morphometric data for five freshwater turtles in south, central, and west Texas
Source: Data Brief. 2020 Feb 29;29:105356. doi: 10.1016/j.dib.2020.105356 (PMC7075796; doi:10.1016/j.dib.2020.105356)
Supplement: Multimedia component 1 [file mmc1.xml]

<?xml version="1.0" encoding="utf-8" standalone="no"?>
<data>
  <datasets>
    <author>donald.brown1@mail.wvu.edu</author>
    <type>1</type>
    <dataset>
      <name>Morphometric data for five freshwater turtles in south, central, and west Texas</name>
      <caption />
      <description>The dataset includes 1517 unique individual measurements for five freshwater turtle species in Texas, including 356 Apalone spinifera emoryi, 24 Chelydra serpentina, 20 Kinosternon flavescens, 47 Trachemys gaigeae, and 1070 Trachemys scripta elegans. The file includes midline carapace length, midline carapace width, midline plastron length, pectoral scute plastron width, maximum body depth, weight, sex, date, location, type of water body, capture method, and individual shell notch number.</description>
      <filetype>
        <name />
      </filetype>
      <filesize />
      <source>0</source>
      <sourcename>Original Data</sourcename>
      <access>
        <type>1</type>
        <name>Data available in data repository</name>
        <reponame>Mendeley Data</reponame>
        <PersistentId>10.17632/8n4x87fctp.2</PersistentId>
        <deeplinkurl>https://data.mendeley.com/datasets/8n4x87fctp/2</deeplinkurl>
      </access>
    </dataset>
  </datasets>
</data>
